# Supplementary material for: Application of Deep Eutectic Solvents in the Synthesis of Substituted 2-Mercaptoquinazolin-4(3H)-Ones: A Comparison of Selected Green Chemistry Methods
Source: Molecules. 2022 Jan 16;27(2):558. doi: 10.3390/molecules27020558 (PMC8780518; doi:10.3390/molecules27020558)
Supplement: Supplementary file 1 [file molecules-27-00558-s001.zip]

Archive with 1 entries (1 files):
- molecules-1540454-supplementary.pdf
